# Supplementary material for: Computerized Cognitive Training in Cognitively Healthy Older Adults: A Systematic Review and Meta-Analysis of Effect Modifiers
Source: PLoS Med. 2014 Nov 18;11(11):e1001756. doi: 10.1371/journal.pmed.1001756 (PMC4236015; doi:10.1371/journal.pmed.1001756)
Supplement: Dataset S1 — Raw effect size and moderator data for overall (combined) and domain-specific results. (XLSX) [file pmed.1001756.s015.xlsx]

## Sheet: Combined outcomes
Study name	Outcome	CCT N	Control N	Hedges's g	Std Err	Variance (rA=0.7)	Search	CCT class	PEDro	Control	Training duration	No. Sessions	S/wk	Session length	Delivery	Program	Total dose	Session length	Sessions per week	Risk of Bias
Ackerman 2010 [64]	Combined	39	39	-0.346181	0.195039	0.0380404	Electronic	Multidomain	4	Active	20	20	5	60	Home-based	Wii Big Brain Academy	20 hours or less	30-60	>3	Low
Anderson 2013 [65]	Combined	35	32	3.90111	0.382436	0.146258	Electronic	Multidomain	6	Active	40	40	5	60	Home-based	Posit Brain Fitness	more than 20 hours	30-60	>3	High
Anguera 2013 [22]	Combined	16	15	0.553966	0.306326	0.0938354	Electronic	Attention	5	Passive	12	12	3	60	Home-based	NeuroRacer	20 hours or less	30-60	2-3	High
Ball 2002 [54]	Combined	702	696	0.132915	0.046375	0.00215064	Electronic	Speed of Processing	9	Passive	11	10	2	67	Group-based	Speed of Processing	20 hours or less	>60	2-3	Low
Barnes 2013 [42]	Combined	31	32	-0.0171742	0.212884	0.0453195	Manual	Multidomain	8	Active	36	36	3	60	Home-based	Posit Brain Fitness + Insight	more than 20 hours	30-60	2-3	Low
Basak 2008 [66]	Combined	19	20	0.20283	0.274391	0.0752906	Electronic	Video Game	5	Passive	24	15	3	90	Group-based	Rise of Nations	more than 20 hours	>60	2-3	High
Belchior Study 1 2013 [53]	Combined	14	13	0.199095	0.340783	0.116133	Electronic	Video Game	7	Passive	9	6	2	90	Group-based	Medal of Honour	20 hours or less	>60	2-3	High
Belchior Study 2 2013 [53]	Combined	16	15	0.0727707	0.313954	0.0985669	Electronic	Speed of Processing	7	Active	9	6	2	90	Group-based	UFOV Speed of Processing	20 hours or less	>60	2-3	High
Berry 2010 [55]	Combined	15	15	0.391306	0.324259	0.105144	Electronic	Speed of Processing	6	Passive	10	15	4	40		Sweep Seeker Posit Science	20 hours or less	30-60	>3	Low
Boot 2013 [67]	Combined	20	20	-0.0924343	0.264764	0.0701001	Electronic	Multidomain	7	Passive	60	60	5	60	Home-based	Brain Age 2 (Nintendo DS)	more than 20 hours	30-60	>3	High
Bottiroli 2009 [56]	Combined	21	23	0.534448	0.264554	0.0699891	Electronic	Multidomain	7	Passive	6	3	1	120	Group-based	Neuropsychological Training software (TNP)	20 hours or less	>60	1	Low
Bozoki 2013 [68]	Combined	32	28	0.0284226	0.219477	0.0481702	Electronic	Multidomain	5	Active	30	30	5	60	Home-based	My Better Mind	more than 20 hours	30-60	>3	High
Brehmer 2012 [77]	Combined	26	19	0.456776	0.262965	0.0691506	Electronic	Working Memory	8	Active	9	23	4	26	Home-based	Cogmed	20 hours or less	30 min or less	>3	High
Burki 2014 [78]	Combined	22	23	0.0385109	0.252033	0.0635207	Electronic	Working Memory	6	Passive	5	10	4	30	Group-based	WM	20 hours or less	30 min or less	>3	High
Buschkuehl 2008 [79]	Combined	32	32	0.507973	0.225641	0.0509139	Electronic	Multidomain	5	Active	18	24	2	45	Group-based	WM and RT	20 hours or less	30-60	2-3	High
Casutt 2014 [80]	Combined	23	23	0.111527	0.250793	0.0628972	Electronic	Attention	5	Passive	7	10	2	40	Group-based	Attention	20 hours or less	30-60	2-3	High
Colzato 2011 [43]	Combined	30	30	-0.72159	0.263194	0.0692711	Manual	Multidomain	5	Active	25	50	7	30	Home-based	Multidomain	more than 20 hours	30 min or less	>3	High
Dahlin 2008 [44]	Combined	13	16	0.0538717	0.311583	0.0970838	Manual	Working Memory	5	Passive	11	15	3	45	Group-based	WM	20 hours or less	30-60	2-3	High
Dustman 1992 [45]	Combined	20	20	0.609579	0.277726	0.0771315	Manual	Video Game	6	Active	33	33	3	60	Group-based	Multiple Games	more than 20 hours	30-60	2-3	High
Edwards 2002 [69]	Combined	44	47	0.169542	0.178966	0.0320289	Electronic	Speed of Processing	5	Passive	10	10	2	60	Group-based	Speed of Processing	20 hours or less	30-60	2-3	High
Edwards 2005 [47]	Combined	63	63	0.187542	0.153296	0.0234998	Manual	Speed of Processing	7	Active	10	10	2	60	Group-based	Speed of Processing	20 hours or less	30-60	2-3	Low
Edwards 2013 [70]	Combined	27	33	0.321547	0.257806	0.0664639	Electronic	Multidomain	5	Passive	15	15	2-3	60	Group-based	InSight	20 hours or less	30-60	2-3	High
Garcia-Campuzano 2013 [57]	Combined	13	11	0.524469	0.347227	0.120566	Electronic	Working Memory	7	Passive	12	24	3	30	Group-based	WM	20 hours or less	30 min or less	2-3	Low
Goldstein 1997 [48]	Combined	12	10	0.794029	0.399054	0.159244	Manual	Video Game	5	Passive	31	0	0	0	Home-based	Tetris	more than 20 hours	Blank	>3	High
Heinzel 2013 [81]	Combined	15	15	0.506862	0.311453	0.097003	Electronic	Working Memory	6	Passive	9	12	3	45	Group-based	n-back WM training program	20 hours or less	30-60	2-3	High
Lampit 2014 [49]	Combined	39	38	0.321854	0.194255	0.0377348	Manual	Multidomain	7	Active	36	36	3	60	Group-based	Cogppack	more than 20 hours	30-60	2-3	Low
Lee 2012 [50]	Combined	15	15	0.603537	0.335342	0.112454	Manual	Speed of Processing	4	Active	9	18	3	30	Group-based	RehaCom	20 hours or less	30 min or less	2-3	High
Legault 2011 [71]	Combined	16	17	-0.0498676	0.2936	0.0862007	Electronic	Working Memory	7	Active	18	24	2	44	Group-based	Memory	20 hours or less	30-60	2-3	High
Li 2010 [58]	Combined	8	10	0.152767	0.393529	0.154865	Electronic	Attention	8	Passive	5	5	2	60	Group-based	Dual-task	20 hours or less	30-60	2-3	Low
Lussier 2012 [59]	Combined	13	10	1.47168	0.4175	0.174306	Electronic	Attention	7	Passive	5	5	2-3	60	Group-based	dual-task training	20 hours or less	30-60	2-3	High
Mahncke 2006 [46]	Combined	53	53	0.161498	0.193172	0.0373153	Manual	Multidomain	7	Active	40	40	5	60	Home-based	Posit Brain Fitness	more than 20 hours	30-60	>3	High
Maillot 2012 [23]	Combined	16	16	0.900878	0.309999	0.0960992	Electronic	Multidomain	6	Passive	24	24	2	60	Group-based	Exergames (Nintendo Wii)	more than 20 hours	30-60	2-3	Low
Mayas 2014 [60]	Combined	15	12	0.16789	0.33768	0.114028	Electronic	Multidomain	3	Passive	20	20	2	60	Group-based	Lumosity	20 hours or less	30-60	2-3	High
McAvinue 2013 [82]	Combined	19	17	0.523841	0.287378	0.0825859	Electronic	Working Memory	4	Active	15	25	5	35	Home-based	WM	more than 20 hours	30-60	2-3	High
Miller 2013 [72]	Combined	38	36	0.0739408	0.197591	0.0390423	Electronic	Multidomain	6	Passive	15	40	5	23	Home-based	Dakim's Brain Fitness	20 hours or less	30 min or less	>3	High
Nouchi 2012 [24]	Combined	14	14	0.565139	0.326348	0.106503	Electronic	Multidomain	7	Active	5	20	5	15	Home-based	Nintendo Brain Age	20 hours or less	30 min or less	>3	Low
O'Brien 2013 [61]	Combined	11	11	-0.176081	0.363771	0.132329	Electronic	Multidomain	7	Passive	17	14	2	70	Group-based	InSight	20 hours or less	>60	2-3	Low
Peng 2012 [62]	Combined	26	25	0.326052	0.248257	0.0616313	Electronic	Speed of Processing	5	Passive	5	5	1	50	Group-based	Figure Comparison Task	20 hours or less	30-60	1	High
Peretz 2011 [87]	Combined	66	55	0.158569	0.156374	0.0244527	Electronic	Multidomain	8	Active	16	36	3	25	Home-based	CogniFt	20 hours or less	30 min or less	2-3	Low
Rasmusson 1999 [73]	Combined	13	11	0.312862	0.374081	0.139937	Electronic	Multidomain	7	Passive	14	9	1	90	Group-based	Memory	20 hours or less	>60	1	Low
Richmond 2011 [74]	Combined	21	19	-0.224623	0.271949	0.0739564	Electronic	Working Memory	6	Active	10	20	4	30	Home-based	WM	20 hours or less	30 min or less	>3	High
Sandberg 2014 [83]	Combined	15	15	0.426225	0.312532	0.097676	Electronic	Multidomain	6	Passive	11	15	3	45	Group-based	Multidomain	20 hours or less	30-60	2-3	High
Shatil 2013 [75]	Combined	33	29	0.450279	0.219254	0.0480725	Electronic	Multidomain	5	Active	32	48	3	40	Group-based	CogniFit	more than 20 hours	30-60	2-3	High
Shatil 2014 [84]	Combined	50	58	0.456684	0.170103	0.0289351	Electronic	Multidomain	6	Active	8	24	3	20	Group-based	CogniFit	20 hours or less	30 min or less	2-3	High
Simpson 2012 [86]	Combined	16	14	0.112541	0.311247	0.0968749	Electronic	Multidomain	7	Active	7	21	7	20	Home-based	mybraintrainer.com	20 hours or less	30 min or less	>3	High
Smith 2009 [25]	Combined	242	245	0.169334	0.0781785	0.00611188	Electronic	Multidomain	9	Active	40	40	5	60	Home-based	Posit Brain Fitness	more than 20 hours	30-60	>3	Low
Stern 2011 [76]	Combined	20	20	0.104206	0.265322	0.0703958	Electronic	Attention	7	Passive	36	36	3	60	Group-based	Space Fortress	more than 20 hours	30-60	2-3	High
van Muijden 2012 [63]	Combined	53	19	0.20205	0.227689	0.0518424	Electronic	Multidomain	6	Active	25	49	7	30	Home-based	Multidomain	more than 20 hours	30 min or less	>3	High
Vance 2007 [51]	Combined	82	77	0.276889	0.138936	0.0193033	Manual	Speed of Processing	5	Active	10	10	1	60	Group-based	Speed of Processing	20 hours or less	30-60	1	Low
von Bastain 2013 [85]	Combined	27	30	-0.0451918	0.229267	0.0525633	Electronic	Working Memory	7	Active	16	20	5	27	Home-based	WM Training via Tatool	20 hours or less	30 min or less	>3	Low
Wang 2011 [88]	Combined	26	26	0.230324	0.23782	0.0565586	Electronic	Attention	5	Passive	4	5	1	45	Group-based	EF - cooking breakfast	20 hours or less	30-60	1	High
Wolinsky 2011 [52]	Combined	280	176	0.366665	0.0967993	0.0093701	Manual	Speed of Processing	9	Active	10	5	1	120	Group-based	Posit On the Road	20 hours or less	>60	1	Low

## Sheet: Domain-specific outomes
Study name	Outcome	CCT N	Control N	Hedges's g	Std Err	Variance (rA=0.7)	Search	CCT class	PEDro	Control	Training duration	No. Sessions	S/wk	Session length	Delivery	Program	Total dose	Session length	Sessions per week	Risk of Bias
Ackerman 2010	Executive Functions	39	39	-0.422717	0.211425	0.0447005	Electronic	Multidomain	4	Active	20	20	5	60	Home-based	Wii Big Brain Academy	20 hours or less	30-60	>3	Low
Ackerman 2010	Speed	39	39	-0.28878	0.208066	0.0432916	Electronic	Multidomain	4	Active	20	20	5	60	Home-based	Wii Big Brain Academy	20 hours or less	30-60	>3	Low
Anderson 2013	Speed	35	32	3.9847	0.420636	0.176935	Electronic	Multidomain	6	Active	40	40	5	60	Home-based	Posit Brain Fitness	more than 20 hours	30-60	>3	High
Anderson 2013	Verbal memory	35	32	3.81752	0.408902	0.167201	Electronic	Multidomain	6	Active	40	40	5	60	Home-based	Posit Brain Fitness	more than 20 hours	30-60	>3	High
Anguera 2013	Attention	16	15	0.426051	0.327741	0.107414	Electronic	Attention	5	Passive	12	12	3	60	Home-based	NeuroRacer	20 hours or less	30-60	2-3	High
Anguera 2013	Speed	16	15	0.445176	0.329017	0.108252	Electronic	Attention	5	Passive	12	12	3	60	Home-based	NeuroRacer	20 hours or less	30-60	2-3	High
Anguera 2013	WM	16	15	0.869572	0.341782	0.116815	Electronic	Attention	5	Passive	12	12	3	60	Home-based	NeuroRacer	20 hours or less	30-60	2-3	High
Ball 2002	Executive Functions	702	696	-0.0195405	0.0497835	0.0024784	Electronic	Speed of Processing	9	Passive	11	10	2	67	Group-based	Speed of Processing	20 hours or less	>60	2-3	Low
Ball 2002	Speed	702	696	1.13114	0.0575831	0.00331582	Electronic	Speed of Processing	9	Passive	11	10	2	67	Group-based	Speed of Processing	20 hours or less	>60	2-3	Low
Ball 2002	Verbal memory	702	696	-0.00229795	0.0492925	0.00242975	Electronic	Speed of Processing	9	Passive	11	10	2	67	Group-based	Speed of Processing	20 hours or less	>60	2-3	Low
Barnes 2013	Executive Functions	31	32	0.014995	0.228815	0.0523561	Manual	Multidomain	8	Active	36	36	3	60	Home-based	Posit Brain Fitness + Insight	more than 20 hours	30-60	2-3	Low
Barnes 2013	Speed	31	32	0.0371495	0.229532	0.0526848	Manual	Multidomain	8	Active	36	36	3	60	Home-based	Posit Brain Fitness + Insight	more than 20 hours	30-60	2-3	Low
Barnes 2013	Verbal memory	31	32	-0.233406	0.237049	0.0561924	Manual	Multidomain	8	Active	36	36	3	60	Home-based	Posit Brain Fitness + Insight	more than 20 hours	30-60	2-3	Low
Basak 2008	Attention	19	20	-0.0620703	0.292689	0.085667	Electronic	Video Game	5	Passive	24	15	3	90	Group-based	Rise of Nations	more than 20 hours	>60	2-3	High
Basak 2008	Executive Functions	18	18	0.380296	0.298039	0.0888275	Electronic	Video Game	5	Passive	24	15	3	90	Group-based	Rise of Nations	more than 20 hours	>60	2-3	High
Basak 2008	Non-verbal memory	19	20	0.355588	0.316396	0.100106	Electronic	Video Game	5	Passive	24	15	3	90	Group-based	Rise of Nations	more than 20 hours	>60	2-3	High
Basak 2008	Visuospatial	19	20	0.519084	0.302968	0.0917899	Electronic	Video Game	5	Passive	24	15	3	90	Group-based	Rise of Nations	more than 20 hours	>60	2-3	High
Basak 2008	WM	18	19	-0.0437352	0.301185	0.0907126	Electronic	Video Game	5	Passive	24	15	3	90	Group-based	Rise of Nations	more than 20 hours	>60	2-3	High
Belchior Study 1 2013	Speed	14	13	0.199095	0.354698	0.125811	Electronic	Video Game	7	Passive	9	6	2	90	Group-based	Medal of Honour	20 hours or less	>60	2-3	High
Belchior Study 2 2013	Speed	16	15	0.0727707	0.326773	0.106781	Electronic	Speed of Processing	7	Active	9	6	2	90	Group-based	UFOV Speed of Processing	20 hours or less	>60	2-3	High
Berry 2010	Speed	15	15	0.501984	0.361142	0.130423	Electronic	Speed of Processing	6	Passive	10	15	4	40		Sweep Seeker Posit Science	20 hours or less	30-60	>3	Low
Berry 2010	WM	15	15	0.335966	0.344587	0.11874	Electronic	Speed of Processing	6	Passive	10	15	4	40		Sweep Seeker Posit Science	20 hours or less	30-60	>3	Low
Boot 2013	Executive Functions	20	19	0.00487715	0.284854	0.0811416	Electronic	Multidomain	7	Passive	60	60	5	60	Home-based	Brain Age 2 (Nintendo DS)	more than 20 hours	30-60	>3	High
Boot 2013	Non-verbal memory	19	20	-0.201902	0.290737	0.0845283	Electronic	Multidomain	7	Passive	60	60	5	60	Home-based	Brain Age 2 (Nintendo DS)	more than 20 hours	30-60	>3	High
Boot 2013	Speed	20	20	-0.182111	0.283266	0.0802394	Electronic	Multidomain	7	Passive	60	60	5	60	Home-based	Brain Age 2 (Nintendo DS)	more than 20 hours	30-60	>3	High
Boot 2013	Verbal memory	20	20	-0.00134828	0.296889	0.0881432	Electronic	Multidomain	7	Passive	60	60	5	60	Home-based	Brain Age 2 (Nintendo DS)	more than 20 hours	30-60	>3	High
Bottiroli 2009	Non-verbal memory	21	23	0.612246	0.282752	0.0799489	Electronic	Multidomain	7	Passive	6	3	1	120	Group-based	Neuropsychological Training software (TNP)	20 hours or less	>60	1	Low
Bottiroli 2009	Verbal memory	21	23	0.417751	0.287522	0.0826687	Electronic	Multidomain	7	Passive	6	3	1	120	Group-based	Neuropsychological Training software (TNP)	20 hours or less	>60	1	Low
Bozoki 2013	Executive Functions	32	28	-0.0551767	0.255464	0.0652616	Electronic	Multidomain	5	Active	30	30	5	60	Home-based	My Better Mind	more than 20 hours	30-60	>3	High
Bozoki 2013	Non-verbal memory	32	28	0.0341653	0.238084	0.0566839	Electronic	Multidomain	5	Active	30	30	5	60	Home-based	My Better Mind	more than 20 hours	30-60	>3	High
Bozoki 2013	Speed	32	28	0.328874	0.244227	0.059647	Electronic	Multidomain	5	Active	30	30	5	60	Home-based	My Better Mind	more than 20 hours	30-60	>3	High
Bozoki 2013	Verbal memory	32	28	-0.0921943	0.243107	0.0591009	Electronic	Multidomain	5	Active	30	30	5	60	Home-based	My Better Mind	more than 20 hours	30-60	>3	High
Bozoki 2013	WM	32	28	-0.264874	0.256556	0.0658209	Electronic	Multidomain	5	Active	30	30	5	60	Home-based	My Better Mind	more than 20 hours	30-60	>3	High
Brehmer 2012	Attention	26	19	0.788453	0.307948	0.0948322	Electronic	Working Memory	8	Active	9	23	4	26	Home-based	Cogmed	20 hours or less	30 min or less	>3	High
Brehmer 2012	Executive Functions	26	19	-0.191341	0.282536	0.0798269	Electronic	Working Memory	8	Active	9	23	4	26	Home-based	Cogmed	20 hours or less	30 min or less	>3	High
Brehmer 2012	Verbal memory	26	19	-0.0438306	0.296557	0.0879463	Electronic	Working Memory	8	Active	9	23	4	26	Home-based	Cogmed	20 hours or less	30 min or less	>3	High
Brehmer 2012	WM	26	19	0.823066	0.287857	0.0828615	Electronic	Working Memory	8	Active	9	23	4	26	Home-based	Cogmed	20 hours or less	30 min or less	>3	High
Burki 2014	Executive Functions	22	23	-0.22655	0.279158	0.0779292	Electronic	Working Memory	6	Passive	5	10	4	30	Group-based	WM	20 hours or less	30 min or less	>3	High
Burki 2014	Speed	22	23	-0.0496882	0.27281	0.0744255	Electronic	Working Memory	6	Passive	5	10	4	30	Group-based	WM	20 hours or less	30 min or less	>3	High
Burki 2014	WM	22	23	0.170964	0.2713	0.0736039	Electronic	Working Memory	6	Passive	5	10	4	30	Group-based	WM	20 hours or less	30 min or less	>3	High
Buschkuehl 2008	Non-verbal memory	32	32	0.28693	0.248262	0.0616342	Electronic	Multidomain	5	Active	18	24	2	45	Group-based	WM and RT	20 hours or less	30-60	2-3	High
Buschkuehl 2008	Verbal memory	32	32	-0.0684468	0.247038	0.0610276	Electronic	Multidomain	5	Active	18	24	2	45	Group-based	WM and RT	20 hours or less	30-60	2-3	High
Buschkuehl 2008	WM	32	32	0.906705	0.251105	0.0630538	Electronic	Multidomain	5	Active	18	24	2	45	Group-based	WM and RT	20 hours or less	30-60	2-3	High
Casutt 2014	Attention	23	23	-0.024507	0.274984	0.075616	Electronic	Attention	5	Passive	7	10	2	40	Group-based	Attention	20 hours or less	30-60	2-3	High
Casutt 2014	Speed	23	23	0.165941	0.267097	0.0713411	Electronic	Attention	5	Passive	7	10	2	40	Group-based	Attention	20 hours or less	30-60	2-3	High
Colzato 2011	Speed	30	30	-0.72159	0.270824	0.0733458	Manual	Multidomain	5	Active	25	50	7	30	Home-based	Multidomain	more than 20 hours	30 min or less	>3	High
Dahlin 2008	Executive Functions	13	16	0.259011	0.340653	0.116044	Manual	Working Memory	5	Passive	11	15	3	45	Group-based	WM	20 hours or less	30-60	2-3	High
Dahlin 2008	Speed	13	16	0.356567	0.365933	0.133907	Manual	Working Memory	5	Passive	11	15	3	45	Group-based	WM	20 hours or less	30-60	2-3	High
Dahlin 2008	Verbal memory	13	16	-0.0765213	0.345775	0.119561	Manual	Working Memory	5	Passive	11	15	3	45	Group-based	WM	20 hours or less	30-60	2-3	High
Dahlin 2008	WM	13	16	-0.11046	0.335161	0.112333	Manual	Working Memory	5	Passive	11	15	3	45	Group-based	WM	20 hours or less	30-60	2-3	High
Dustman 1992	Non-verbal memory	20	20	0.516884	0.299141	0.0894853	Manual	Video Game	6	Active	33	33	3	60	Group-based	Multiple Games	more than 20 hours	30-60	2-3	High
Dustman 1992	Speed	20	20	0.447353	0.313955	0.0985675	Manual	Video Game	6	Active	33	33	3	60	Group-based	Multiple Games	more than 20 hours	30-60	2-3	High
Dustman 1992	Verbal memory	20	20	1.48573	0.351651	0.123659	Manual	Video Game	6	Active	33	33	3	60	Group-based	Multiple Games	more than 20 hours	30-60	2-3	High
Edwards 2002	Executive Functions	44	47	0.472598	0.203502	0.0414132	Electronic	Speed of Processing	5	Passive	10	10	2	60	Group-based	Speed of Processing	20 hours or less	30-60	2-3	High
Edwards 2002	Non-verbal memory	44	47	0.109012	0.197673	0.0390747	Electronic	Speed of Processing	5	Passive	10	10	2	60	Group-based	Speed of Processing	20 hours or less	30-60	2-3	High
Edwards 2002	Speed	44	47	0.154143	0.190617	0.0363347	Electronic	Speed of Processing	5	Passive	10	10	2	60	Group-based	Speed of Processing	20 hours or less	30-60	2-3	High
Edwards 2002	Visuospatial	44	47	-0.0837572	0.197698	0.0390846	Electronic	Speed of Processing	5	Passive	10	10	2	60	Group-based	Speed of Processing	20 hours or less	30-60	2-3	High
Edwards 2002	WM	44	47	-0.0041776	0.207999	0.0432634	Electronic	Speed of Processing	5	Passive	10	10	2	60	Group-based	Speed of Processing	20 hours or less	30-60	2-3	High
Edwards 2005	Executive Functions	63	63	-0.0784794	0.168134	0.0282692	Manual	Speed of Processing	7	Active	10	10	2	60	Group-based	Speed of Processing	20 hours or less	30-60	2-3	Low
Edwards 2005	Speed	63	63	0.314424	0.164958	0.0272113	Manual	Speed of Processing	7	Active	10	10	2	60	Group-based	Speed of Processing	20 hours or less	30-60	2-3	Low
Edwards 2005	WM	63	63	0.00947647	0.168008	0.0282265	Manual	Speed of Processing	7	Active	10	10	2	60	Group-based	Speed of Processing	20 hours or less	30-60	2-3	Low
Edwards 2013	Speed	27	33	0.321547	0.257806	0.0664639	Electronic	Multidomain	5	Passive	15	15	2-3	60	Group-based	InSight	20 hours or less	30-60	2-3	High
Garcia-Campuzano 2013	Non-verbal memory	13	11	0.515894	0.373607	0.139582	Electronic	Working Memory	7	Passive	12	24	3	30	Group-based	WM	20 hours or less	30 min or less	2-3	Low
Garcia-Campuzano 2013	Verbal memory	13	11	0.484786	0.374074	0.139931	Electronic	Working Memory	7	Passive	12	24	3	30	Group-based	WM	20 hours or less	30 min or less	2-3	Low
Garcia-Campuzano 2013	WM	13	11	0.660669	0.38607	0.14905	Electronic	Working Memory	7	Passive	12	24	3	30	Group-based	WM	20 hours or less	30 min or less	2-3	Low
Goldstein 1997	Executive Functions	12	10	0.41051	0.416538	0.173504	Manual	Video Game	5	Passive	31	0	0	0	Home-based	Tetris	more than 20 hours	Blank	>3	High
Goldstein 1997	Speed	12	10	1.17755	0.44854	0.201188	Manual	Video Game	5	Passive	31	0	0	0	Home-based	Tetris	more than 20 hours	Blank	>3	High
Heinzel 2013	Executive Functions	15	15	0.228869	0.332271	0.110404	Electronic	Working Memory	6	Passive	9	12	3	45	Group-based	n-back WM training program	20 hours or less	30-60	2-3	High
Heinzel 2013	Speed	15	15	0.552698	0.362374	0.131315	Electronic	Working Memory	6	Passive	9	12	3	45	Group-based	n-back WM training program	20 hours or less	30-60	2-3	High
Heinzel 2013	Verbal memory	15	15	0.641131	0.346371	0.119973	Electronic	Working Memory	6	Passive	9	12	3	45	Group-based	n-back WM training program	20 hours or less	30-60	2-3	High
Heinzel 2013	WM	15	15	0.766664	0.349951	0.122466	Electronic	Working Memory	6	Passive	9	12	3	45	Group-based	n-back WM training program	20 hours or less	30-60	2-3	High
Lampit 2014	Executive Functions	39	38	0.28681	0.209515	0.0438964	Manual	Multidomain	7	Active	36	36	3	60	Group-based	Cogppack	more than 20 hours	30-60	2-3	Low
Lampit 2014	Language	39	38	0.286243	0.226829	0.0514515	Manual	Multidomain	7	Active	36	36	3	60	Group-based	Cogppack	more than 20 hours	30-60	2-3	Low
Lampit 2014	Non-verbal memory	39	38	0.498154	0.214602	0.0460541	Manual	Multidomain	7	Active	36	36	3	60	Group-based	Cogppack	more than 20 hours	30-60	2-3	Low
Lampit 2014	Speed	37	38	0.230015	0.22935	0.0526013	Manual	Multidomain	7	Active	36	36	3	60	Group-based	Cogppack	more than 20 hours	30-60	2-3	Low
Lampit 2014	Verbal memory	39	38	0.234762	0.211289	0.0446432	Manual	Multidomain	7	Active	36	36	3	60	Group-based	Cogppack	more than 20 hours	30-60	2-3	Low
Lee 2012	Global Cognition	15	15	0.620555	0.3642	0.132642	Manual	Speed of Processing	4	Active	9	18	3	30	Group-based	RehaCom	20 hours or less	30 min or less	2-3	High
Lee 2012	Visuospatial	15	15	0.586518	0.363259	0.131957	Manual	Speed of Processing	4	Active	9	18	3	30	Group-based	RehaCom	20 hours or less	30 min or less	2-3	High
Legault 2011	Executive Functions	16	17	-0.0244924	0.31803	0.101143	Electronic	Working Memory	7	Active	18	24	2	44	Group-based	Memory	20 hours or less	30-60	2-3	High
Legault 2011	Verbal memory	16	17	-0.0575568	0.315311	0.099421	Electronic	Working Memory	7	Active	18	24	2	44	Group-based	Memory	20 hours or less	30-60	2-3	High
Legault 2011	WM	16	17	-0.0852396	0.326572	0.106649	Electronic	Working Memory	7	Active	18	24	2	44	Group-based	Memory	20 hours or less	30-60	2-3	High
Li 2010	Executive Functions	8	10	0.270661	0.42485	0.180498	Electronic	Attention	8	Passive	5	5	2	60	Group-based	Dual-task	20 hours or less	30-60	2-3	Low
Li 2010	Speed	8	10	0.0800172	0.429511	0.18448	Electronic	Attention	8	Passive	5	5	2	60	Group-based	Dual-task	20 hours or less	30-60	2-3	Low
Li 2010	Verbal memory	8	10	-0.0554152	0.451848	0.204167	Electronic	Attention	8	Passive	5	5	2	60	Group-based	Dual-task	20 hours or less	30-60	2-3	Low
Lussier 2012	Attention	13	10	1.47168	0.434547	0.188831	Electronic	Attention	7	Passive	5	5	2-3	60	Group-based	dual-task training	20 hours or less	30-60	2-3	High
Mahncke 2006	Verbal memory	53	53	0.161498	0.193172	0.0373153	Manual	Multidomain	7	Active	40	40	5	60	Home-based	Posit Brain Fitness	more than 20 hours	30-60	>3	High
Maillot 2012	Executive Functions	16	16	0.905052	0.333151	0.110989	Electronic	Multidomain	6	Passive	24	24	2	60	Group-based	Exergames (Nintendo Wii)	more than 20 hours	30-60	2-3	Low
Maillot 2012	Speed	16	16	1.11407	0.339781	0.115451	Electronic	Multidomain	6	Passive	24	24	2	60	Group-based	Exergames (Nintendo Wii)	more than 20 hours	30-60	2-3	Low
Maillot 2012	Visuospatial	16	16	0.545589	0.334369	0.111802	Electronic	Multidomain	6	Passive	24	24	2	60	Group-based	Exergames (Nintendo Wii)	more than 20 hours	30-60	2-3	Low
Maillot 2012	WM	16	16	0.28636	0.329204	0.108376	Electronic	Multidomain	6	Passive	24	24	2	60	Group-based	Exergames (Nintendo Wii)	more than 20 hours	30-60	2-3	Low
Mayas 2014	Attention	15	12	0.16789	0.351469	0.12353	Electronic	Multidomain	3	Passive	20	20	2	60	Group-based	Lumosity	20 hours or less	30-60	2-3	High
McAvinue 2013	Verbal memory	19	17	0.515558	0.307273	0.094417	Electronic	Working Memory	4	Active	15	25	5	35	Home-based	WM	more than 20 hours	30-60	2-3	High
McAvinue 2013	WM	19	17	0.534886	0.310579	0.0964593	Electronic	Working Memory	4	Active	15	25	5	35	Home-based	WM	more than 20 hours	30-60	2-3	High
Miller 2013	Executive Functions	38	36	0.171087	0.219163	0.0480326	Electronic	Multidomain	6	Passive	15	40	5	23	Home-based	Dakim's Brain Fitness	20 hours or less	30 min or less	>3	High
Miller 2013	Language	38	36	0.206265	0.230773	0.0532561	Electronic	Multidomain	6	Passive	15	40	5	23	Home-based	Dakim's Brain Fitness	20 hours or less	30 min or less	>3	High
Miller 2013	Non-verbal memory	38	36	-0.150853	0.230483	0.0531224	Electronic	Multidomain	6	Passive	15	40	5	23	Home-based	Dakim's Brain Fitness	20 hours or less	30 min or less	>3	High
Miller 2013	Verbal memory	38	36	0.0793418	0.212776	0.0452737	Electronic	Multidomain	6	Passive	15	40	5	23	Home-based	Dakim's Brain Fitness	20 hours or less	30 min or less	>3	High
Miller 2013	Visuospatial	38	36	-0.0494868	0.230185	0.0529851	Electronic	Multidomain	6	Passive	15	40	5	23	Home-based	Dakim's Brain Fitness	20 hours or less	30 min or less	>3	High
Nouchi 2012	Executive Functions	14	14	1.03304	0.372782	0.138966	Electronic	Multidomain	7	Active	5	20	5	15	Home-based	Nintendo Brain Age	20 hours or less	30 min or less	>3	Low
Nouchi 2012	Global Cognition	14	14	0.0526815	0.367023	0.134706	Electronic	Multidomain	7	Active	5	20	5	15	Home-based	Nintendo Brain Age	20 hours or less	30 min or less	>3	Low
Nouchi 2012	Speed	14	14	0.763404	0.35747	0.127785	Electronic	Multidomain	7	Active	5	20	5	15	Home-based	Nintendo Brain Age	20 hours or less	30 min or less	>3	Low
Nouchi 2012	WM	14	14	0.0560718	0.348203	0.121245	Electronic	Multidomain	7	Active	5	20	5	15	Home-based	Nintendo Brain Age	20 hours or less	30 min or less	>3	Low
O'Brien 2013	Speed	11	11	-0.176081	0.380966	0.145135	Electronic	Multidomain	7	Passive	17	14	2	70	Group-based	InSight	20 hours or less	>60	2-3	Low
Peng 2012	Speed	26	25	0.546829	0.267991	0.0718191	Electronic	Speed of Processing	5	Passive	5	5	1	50	Group-based	Figure Comparison Task	20 hours or less	30-60	1	High
Peng 2012	WM	26	25	0.105276	0.267067	0.0713246	Electronic	Speed of Processing	5	Passive	5	5	1	50	Group-based	Figure Comparison Task	20 hours or less	30-60	1	High
Peretz 2011	Attention	66	55	-0.0563348	0.172223	0.0296608	Electronic	Multidomain	8	Active	16	36	3	25	Home-based	CogniFt	20 hours or less	30 min or less	2-3	Low
Peretz 2011	Executive Functions	66	55	0.164814	0.172407	0.0297242	Electronic	Multidomain	8	Active	16	36	3	25	Home-based	CogniFt	20 hours or less	30 min or less	2-3	Low
Peretz 2011	Non-verbal memory	66	55	0.212964	0.169683	0.0287922	Electronic	Multidomain	8	Active	16	36	3	25	Home-based	CogniFt	20 hours or less	30 min or less	2-3	Low
Peretz 2011	WM	66	55	0.412704	0.183351	0.0336174	Electronic	Multidomain	8	Active	16	36	3	25	Home-based	CogniFt	20 hours or less	30 min or less	2-3	Low
Rasmusson 1999	Verbal memory	13	11	0.312862	0.384926	0.148168	Electronic	Multidomain	7	Passive	14	9	1	90	Group-based	Memory	20 hours or less	>60	1	Low
Richmond 2011	Attention	21	19	-0.452114	0.314423	0.0988618	Electronic	Working Memory	6	Active	10	20	4	30	Home-based	WM	20 hours or less	30 min or less	>3	High
Richmond 2011	Executive Functions	21	19	-0.425608	0.31396	0.098571	Electronic	Working Memory	6	Active	10	20	4	30	Home-based	WM	20 hours or less	30 min or less	>3	High
Richmond 2011	Verbal memory	21	19	0.257356	0.294192	0.0865487	Electronic	Working Memory	6	Active	10	20	4	30	Home-based	WM	20 hours or less	30 min or less	>3	High
Richmond 2011	WM	21	19	-0.563778	0.29694	0.0881731	Electronic	Working Memory	6	Active	10	20	4	30	Home-based	WM	20 hours or less	30 min or less	>3	High
Sandberg 2014	Executive Functions	15	15	0.122774	0.328612	0.107986	Electronic	Multidomain	6	Passive	11	15	3	45	Group-based	Multidomain	20 hours or less	30-60	2-3	High
Sandberg 2014	Verbal memory	15	15	1.28892	0.372411	0.13869	Electronic	Multidomain	6	Passive	11	15	3	45	Group-based	Multidomain	20 hours or less	30-60	2-3	High
Sandberg 2014	WM	15	15	0.255699	0.332365	0.110467	Electronic	Multidomain	6	Passive	11	15	3	45	Group-based	Multidomain	20 hours or less	30-60	2-3	High
Shatil 2013	Attention	33	29	0.719161	0.246188	0.0606085	Electronic	Multidomain	5	Active	32	48	3	40	Group-based	CogniFit	more than 20 hours	30-60	2-3	High
Shatil 2013	Executive Functions	33	29	-0.107665	0.234421	0.0549534	Electronic	Multidomain	5	Active	32	48	3	40	Group-based	CogniFit	more than 20 hours	30-60	2-3	High
Shatil 2013	Language	33	29	0.770678	0.26069	0.0679594	Electronic	Multidomain	5	Active	32	48	3	40	Group-based	CogniFit	more than 20 hours	30-60	2-3	High
Shatil 2013	Non-verbal memory	33	29	0.717025	0.259453	0.0673157	Electronic	Multidomain	5	Active	32	48	3	40	Group-based	CogniFit	more than 20 hours	30-60	2-3	High
Shatil 2013	Speed	33	29	0.739054	0.246619	0.060821	Electronic	Multidomain	5	Active	32	48	3	40	Group-based	CogniFit	more than 20 hours	30-60	2-3	High
Shatil 2013	Visuospatial	33	29	0.817705	0.261843	0.0685619	Electronic	Multidomain	5	Active	32	48	3	40	Group-based	CogniFit	more than 20 hours	30-60	2-3	High
Shatil 2013	WM	33	29	0.0542239	0.251383	0.0631933	Electronic	Multidomain	5	Active	32	48	3	40	Group-based	CogniFit	more than 20 hours	30-60	2-3	High
Shatil 2014	Executive Functions	50	58	0.305187	0.182578	0.0333346	Electronic	Multidomain	6	Active	8	24	3	20	Group-based	CogniFit	20 hours or less	30 min or less	2-3	High
Shatil 2014	Speed	50	58	0.242309	0.19232	0.0369868	Electronic	Multidomain	6	Active	8	24	3	20	Group-based	CogniFit	20 hours or less	30 min or less	2-3	High
Shatil 2014	WM	48	59	0.715369	0.188904	0.0356846	Electronic	Multidomain	6	Active	8	24	3	20	Group-based	CogniFit	20 hours or less	30 min or less	2-3	High
Simpson 2012	Executive Functions	16	14	-0.312477	0.35835	0.128414	Electronic	Multidomain	7	Active	7	21	7	20	Home-based	mybraintrainer.com	20 hours or less	30 min or less	>3	High
Simpson 2012	Speed	16	12	0.349806	0.343976	0.118319	Electronic	Multidomain	7	Active	7	21	7	20	Home-based	mybraintrainer.com	20 hours or less	30 min or less	>3	High
Simpson 2012	Verbal memory	17	14	-0.0559747	0.339516	0.115271	Electronic	Multidomain	7	Active	7	21	7	20	Home-based	mybraintrainer.com	20 hours or less	30 min or less	>3	High
Simpson 2012	WM	16	14	0.0502025	0.333796	0.11142	Electronic	Multidomain	7	Active	7	21	7	20	Home-based	mybraintrainer.com	20 hours or less	30 min or less	>3	High
Smith 2009	Verbal memory	242	245	0.142241	0.0830882	0.00690365	Electronic	Multidomain	9	Active	40	40	5	60	Home-based	Posit Brain Fitness	more than 20 hours	30-60	>3	Low
Smith 2009	WM	242	245	0.237068	0.0861673	0.0074248	Electronic	Multidomain	9	Active	40	40	5	60	Home-based	Posit Brain Fitness	more than 20 hours	30-60	>3	Low
Stern 2011	Executive Functions	20	20	0.170489	0.283314	0.080267	Electronic	Attention	7	Passive	36	36	3	60	Group-based	Space Fortress	more than 20 hours	30-60	2-3	High
Stern 2011	Speed	20	20	0.086463	0.29535	0.0872318	Electronic	Attention	7	Passive	36	36	3	60	Group-based	Space Fortress	more than 20 hours	30-60	2-3	High
Stern 2011	Verbal memory	20	20	-0.373797	0.31275	0.0978125	Electronic	Attention	7	Passive	36	36	3	60	Group-based	Space Fortress	more than 20 hours	30-60	2-3	High
Stern 2011	Visuospatial	20	20	0.424415	0.313556	0.0983176	Electronic	Attention	7	Passive	36	36	3	60	Group-based	Space Fortress	more than 20 hours	30-60	2-3	High
Stern 2011	WM	20	20	-0.365342	0.312625	0.0977344	Electronic	Attention	7	Passive	36	36	3	60	Group-based	Space Fortress	more than 20 hours	30-60	2-3	High
van Muijden 2012	Attention	53	19	0.299415	0.247559	0.0612852	Electronic	Multidomain	6	Active	25	49	7	30	Home-based	Multidomain	more than 20 hours	30 min or less	>3	High
van Muijden 2012	Executive Functions	53	19	0.410828	0.249658	0.0623293	Electronic	Multidomain	6	Active	25	49	7	30	Home-based	Multidomain	more than 20 hours	30 min or less	>3	High
van Muijden 2012	Speed	53	19	-0.246283	0.25261	0.0638118	Electronic	Multidomain	6	Active	25	49	7	30	Home-based	Multidomain	more than 20 hours	30 min or less	>3	High
van Muijden 2012	WM	53	19	0.191169	0.251418	0.0632111	Electronic	Multidomain	6	Active	25	49	7	30	Home-based	Multidomain	more than 20 hours	30 min or less	>3	High
Vance 2007	Attention	82	77	-0.0146568	0.157932	0.0249424	Manual	Speed of Processing	5	Active	10	10	1	60	Group-based	Speed of Processing	20 hours or less	30-60	1	Low
Vance 2007	Executive Functions	82	77	-0.0413456	0.157947	0.0249471	Manual	Speed of Processing	5	Active	10	10	1	60	Group-based	Speed of Processing	20 hours or less	30-60	1	Low
Vance 2007	Non-verbal memory	82	77	0.0602545	0.149863	0.022459	Manual	Speed of Processing	5	Active	10	10	1	60	Group-based	Speed of Processing	20 hours or less	30-60	1	Low
Vance 2007	Speed	82	77	0.897463	0.163584	0.0267597	Manual	Speed of Processing	5	Active	10	10	1	60	Group-based	Speed of Processing	20 hours or less	30-60	1	Low
Vance 2007	Visuospatial	82	77	0.17784	0.15019	0.0225571	Manual	Speed of Processing	5	Active	10	10	1	60	Group-based	Speed of Processing	20 hours or less	30-60	1	Low
von Bastain 2013	Executive Functions	27	30	-0.113138	0.244602	0.05983	Electronic	Working Memory	7	Active	16	20	5	27	Home-based	WM Training via Tatool	20 hours or less	30 min or less	>3	Low
von Bastain 2013	WM	27	30	0.0227546	0.248294	0.0616497	Electronic	Working Memory	7	Active	16	20	5	27	Home-based	WM Training via Tatool	20 hours or less	30 min or less	>3	Low
Wang 2011	Global Cognition	26	26	0.336232	0.275151	0.0757083	Electronic	Attention	5	Passive	4	5	1	45	Group-based	EF - cooking breakfast	20 hours or less	30-60	1	High
Wang 2011	Speed	26	26	0.210176	0.260257	0.0677335	Electronic	Attention	5	Passive	4	5	1	45	Group-based	EF - cooking breakfast	20 hours or less	30-60	1	High
Wang 2011	WM	26	26	0.208453	0.255653	0.0653586	Electronic	Attention	5	Passive	4	5	1	45	Group-based	EF - cooking breakfast	20 hours or less	30-60	1	High
Wolinsky 2011	Speed	280	176	0.366665	0.0967993	0.0093701	Manual	Speed of Processing	9	Active	10	5	1	120	Group-based	Posit On the Road	20 hours or less	>60	1	Low
